# Supplementary material for: Characterization of dynamic patterns of human fetal to neonatal brain asymmetry with deformation-based morphometry
Source: Front Neurosci. 2023 Dec 6;17:1252850. doi: 10.3389/fnins.2023.1252850 (PMC10734644; doi:10.3389/fnins.2023.1252850)
Supplement: Supplementary file 1 [file Data_Sheet_1.ZIP]

Archive with 28 entries (19 files):
- ChallengeR/
- ChallengeR/Framework A fetal to neonatal/
- ChallengeR/Framework A fetal to neonatal/linear/
- ChallengeR/Framework A fetal to neonatal/linear/ranking_Fetal2Neonatal_Linear_Dice.pdf
- ChallengeR/Framework A fetal to neonatal/linear/ranking_Fetal2Neonatal_Linear_Landmarks.pdf
- ChallengeR/Framework A fetal to neonatal/linear/ranking_Fetal2Neonatal_Linear_voldiff.pdf
- ChallengeR/Framework A fetal to neonatal/nonlinear/
- ChallengeR/Framework A fetal to neonatal/nonlinear/ranking_Fetal2Neonatal_nonlinear_normal_and_bleached.pdf
- ChallengeR/Framework A fetal to neonatal/nonlinear/ranking_Fetal2Neonatal_nonlinear_normal_and_bleached_dice.pdf
- ChallengeR/Framework A fetal to neonatal/nonlinear/ranking_Fetal2Neonatal_nonlinear_normal_and_bleached_voldiff.pdf
- ChallengeR/Framework B to mid-age template/
- ChallengeR/Framework B to mid-age template/fetal2template_linear/
- ChallengeR/Framework B to mid-age template/fetal2template_linear/Fetal2MidTemplate_linear_dice.pdf
- ChallengeR/Framework B to mid-age template/fetal2template_linear/Fetal2MidTemplate_linear_landmarks.pdf
- ChallengeR/Framework B to mid-age template/fetal2template_linear/Fetal2MidTemplate_linear_voldiff.pdf
- ChallengeR/Framework B to mid-age template/fetal2template_nonlinear/
- ChallengeR/Framework B to mid-age template/fetal2template_nonlinear/ranking_Fetal2MidTempalte_nonlinear_normal_and_bleached_dice.pdf
- ChallengeR/Framework B to mid-age template/fetal2template_nonlinear/ranking_Fetal2Template_nonlinear_normal_and_bleached_landmarks.pdf
- ChallengeR/Framework B to mid-age template/fetal2template_nonlinear/ranking_Fetal2Template_nonlinear_normal_and_bleached_voldiff.pdf
- ChallengeR/Framework B to mid-age template/neonatal2tempalte_linear/
- ChallengeR/Framework B to mid-age template/neonatal2tempalte_linear/Neonatal2MidTemplate_linear_dice.pdf
- ChallengeR/Framework B to mid-age template/neonatal2tempalte_linear/Neonatal2MidTemplate_linear_landmarks.pdf
- ChallengeR/Framework B to mid-age template/neonatal2tempalte_linear/Neonatal2MidTemplate_linear_voldiff.pdf
- ChallengeR/Framework B to mid-age template/neonatal2template_nonlinear/
- ChallengeR/Framework B to mid-age template/neonatal2template_nonlinear/ranking_Neonatal2MidTempalte_nonlinear_normal_dice.pdf
- ChallengeR/Framework B to mid-age template/neonatal2template_nonlinear/ranking_Neonatal2MidTemplate_nonlinear_normal_landmarks.pdf
- ChallengeR/Framework B to mid-age template/neonatal2template_nonlinear/ranking_Neonatal2MidTemplate_nonlinear_normal_voldiff.pdf
- ChallengeR/Supplement_registration_tests_ranking_and_metrics.xlsx
