# Supplementary material for: Characterization of dynamic patterns of human fetal to neonatal brain asymmetry with deformation-based morphometry
Source: Front Neurosci. 2023 Dec 6;17:1252850. doi: 10.3389/fnins.2023.1252850 (PMC10734644; doi:10.3389/fnins.2023.1252850)
Supplement: Supplementary file 1 [file Data_Sheet_1.ZIP › ChallengeR/Supplement_registration_tests_ranking_and_metrics.xlsx]

## Sheet: linear_metrics
Ranking	registration step	registration name	used mask	(Subject Dice Mean) Mean	(Subject Dice Mean) SD	(Subject Dice Mean) Median	(Subject Dice Mean) IQR	(Subject Volume Difference Mean) Mean	(Subject Volume Difference Mean) SD	(Subject Volume Difference Mean) Median	(Subject Volume Difference Mean) IQR	(Subject Landmarks Mean) Mean	(Subject Landmarks Mean) SD	(Subject Landmarks Mean) Median	(Subject Landmarks Mean) IQR	Dice Cortical Grey Matter_median	Dice Cortical Grey Matter_IQR	Dice White Matter_median	Dice White Matter_IQR	Dice CSF and Ventricles_median	Dice CSF and Ventricles_IQR	Dice Cerebellum_median	Dice Cerebellum_IQR	Dice Deep Grey Matter_median	Dice Deep Grey Matter_IQR	Dice Brain Stem_median	Dice Brain Stem_IQR	Volume Difference Cortical Grey Matter_median	Volume Difference Cortical Grey Matter_IQR	Volume Difference White Matter_median	Volume Difference White Matter_IQR	Volume Difference CSF and Ventricles_median	Volume Difference CSF and Ventricles_IQR	Volume Difference Cerebellum_median	Volume Difference Cerebellum_IQR	Volume Difference Deep Grey Matter_median	Volume Difference Deep Grey Matter_IQR	Volume Difference Brain Stem_median	Volume Difference Brain Stem_IQR	hemisphere left anterior_median	hemisphere left anterior_IQR	hemisphere right anterior_median	hemisphere right anterior_IQR	temporal lobe left anterior_median	temporal lobe left anterior_IQR	temporal lobe right anterior_median	temporal lobe right anterior_IQR	lateral ventricle left anterior_median	lateral ventricle left anterior_IQR
9	fetal to neonatal	Affine	erroded_masked	0.567	0.103	0.544	0.179	-0.316	0.21	-0.368	0.415	4.815	2.129	4.713	3.522	0.385	0.142	0.65	0.093	0.289	0.265	0.613	0.245	0.719	0.122	0.677	0.224	-0.905	0.6	-0.023	0.293	0.524	0.114	-1.059	0.772	-0.556	0.446	0.133	0.184	5.49	4.734	7.195	3.866	9.07	6.607	9.352	7.954	2.524	1.89
7	fetal to neonatal	Affine	masked	0.592	0.082	0.609	0.11	-0.306	0.163	-0.33	0.259	4.224	1.759	3.899	2.654	0.39	0.104	0.68	0.064	0.363	0.192	0.651	0.128	0.761	0.06	0.777	0.076	-0.946	0.442	-0.048	0.147	0.532	0.069	-1.015	0.518	-0.533	0.27	0.121	0.156	5.27	3.64	5.906	4.591	7.856	5.446	8.87	5.96	2.122	1.209
2	fetal to neonatal	Affine	nomask	0.625	0.028	0.621	0.041	-0.224	0.052	-0.229	0.07	3.622	1.055	3.422	1.147	0.408	0.049	0.67	0.038	0.497	0.068	0.678	0.046	0.747	0.039	0.762	0.037	-0.793	0.206	0.026	0.076	0.551	0.047	-0.861	0.231	-0.48	0.142	0.182	0.081	3.848	1.958	4.16	2.761	6.427	4.175	6.667	4.108	2.392	1.75
17	fetal to neonatal	antsAI	erroded_masked	0.423	0.061	0.416	0.093	-0.87	0.294	-0.825	0.41	6.854	1.46	6.74	1.477	0.248	0.067	0.519	0.094	0.157	0.048	0.413	0.125	0.597	0.078	0.564	0.073	-1.659	0.719	-0.462	0.274	0.333	0.111	-1.711	0.716	-1.155	0.483	-0.246	0.159	9.743	3.132	10.36	3.208	11.562	3.6	11.544	4.481	4.297	1.664
17	fetal to neonatal	antsAI	masked	0.423	0.061	0.416	0.093	-0.87	0.294	-0.825	0.41	6.854	1.46	6.74	1.477	0.248	0.067	0.519	0.094	0.157	0.048	0.413	0.125	0.597	0.078	0.564	0.073	-1.659	0.719	-0.462	0.274	0.333	0.111	-1.711	0.716	-1.155	0.483	-0.246	0.159	9.743	3.132	10.36	3.208	11.562	3.6	11.544	4.481	4.297	1.664
17	fetal to neonatal	antsAI	nomask	0.423	0.061	0.416	0.093	-0.87	0.294	-0.825	0.41	6.854	1.46	6.74	1.477	0.248	0.067	0.519	0.094	0.157	0.048	0.413	0.125	0.597	0.078	0.564	0.073	-1.659	0.719	-0.462	0.274	0.333	0.111	-1.711	0.716	-1.155	0.483	-0.246	0.159	9.743	3.132	10.36	3.208	11.562	3.6	11.544	4.481	4.297	1.664
4	fetal to neonatal	flirt	nomask	0.625	0.026	0.62	0.035	-0.215	0.05	-0.218	0.057	3.657	1.034	3.417	1.222	0.411	0.049	0.669	0.036	0.504	0.064	0.678	0.041	0.747	0.04	0.758	0.035	-0.768	0.21	0.037	0.082	0.554	0.043	-0.85	0.222	-0.473	0.145	0.184	0.091	3.632	2.304	4.127	3.058	6.189	3.829	6.806	3.71	2.421	1.485
10	fetal to neonatal	Similarity	erroded_masked	0.542	0.081	0.523	0.117	-0.367	0.183	-0.364	0.301	5.304	1.846	5.532	3.055	0.365	0.095	0.652	0.078	0.267	0.15	0.578	0.138	0.714	0.081	0.604	0.185	-0.995	0.538	-0.103	0.244	0.511	0.108	-1.081	0.422	-0.659	0.391	0.099	0.177	7.408	3.931	8.361	4.98	10.762	5.068	10.937	7.138	3.422	2.1
8	fetal to neonatal	Similarity	masked	0.55	0.074	0.535	0.102	-0.375	0.175	-0.446	0.245	5.046	1.46	5.044	1.918	0.359	0.094	0.651	0.063	0.294	0.148	0.589	0.124	0.699	0.071	0.637	0.128	-1.103	0.485	-0.11	0.2	0.499	0.098	-1.194	0.533	-0.631	0.344	0.082	0.178	7.519	2.966	7.872	3.916	10.594	4.345	10.758	6.02	3.148	0.9
6	fetal to neonatal	Similarity	nomask	0.596	0.03	0.597	0.048	-0.244	0.065	-0.244	0.081	3.987	1.03	3.99	1.174	0.394	0.046	0.661	0.036	0.419	0.102	0.66	0.043	0.72	0.037	0.712	0.047	-0.786	0.217	0.013	0.126	0.546	0.061	-0.911	0.26	-0.494	0.18	0.159	0.111	4.044	2.961	4.353	2.999	8.028	5.214	7.8	4.531	2.377	1.781
12	fetal to neonatal	terminal_CC	erroded_masked	0.454	0.066	0.459	0.1	-0.835	0.316	-0.775	0.423	6.28	1.448	5.985	2.049	0.252	0.078	0.532	0.092	0.176	0.067	0.487	0.142	0.631	0.093	0.635	0.093	-1.574	0.726	-0.441	0.278	0.347	0.127	-1.608	0.756	-1.09	0.564	-0.241	0.193	9.923	2.378	10.201	3.937	11.586	3.414	11.027	3.414	5.14	2.664
12	fetal to neonatal	terminal_CC	masked	0.455	0.064	0.462	0.103	-0.838	0.308	-0.765	0.409	6.302	1.561	5.86	1.737	0.261	0.08	0.532	0.1	0.178	0.053	0.501	0.127	0.631	0.094	0.631	0.105	-1.59	0.751	-0.413	0.294	0.342	0.094	-1.664	0.776	-1.114	0.519	-0.228	0.155	10.172	2.334	10.631	4.892	11.275	4.043	11.288	3.565	5.633	2.775
11	fetal to neonatal	terminal_CC	nomask	0.461	0.068	0.456	0.101	-0.805	0.309	-0.774	0.39	6.147	1.611	6.082	1.975	0.262	0.081	0.561	0.107	0.178	0.058	0.482	0.15	0.635	0.11	0.628	0.113	-1.577	0.69	-0.403	0.308	0.348	0.097	-1.63	0.658	-1.111	0.499	-0.208	0.186	9.656	2.517	10.248	3.023	11.731	3.255	10.865	3.252	5.264	2.637
14	fetal to neonatal	terminal_MI	erroded_masked	0.441	0.099	0.414	0.138	-0.797	0.34	-0.83	0.47	6.956	2.66	6.916	3.364	0.247	0.084	0.512	0.121	0.164	0.08	0.428	0.211	0.567	0.135	0.602	0.151	-1.673	0.844	-0.452	0.249	0.342	0.088	-1.769	0.904	-1.18	0.601	-0.234	0.196	10.93	6.593	12.299	7.04	11.511	5.268	12.849	5.131	5.759	3.848
15	fetal to neonatal	terminal_MI	masked	0.435	0.115	0.442	0.137	-0.807	0.315	-0.797	0.4	7.624	4.462	6.851	3.127	0.245	0.111	0.526	0.133	0.177	0.088	0.478	0.165	0.614	0.159	0.633	0.127	-1.642	0.798	-0.424	0.32	0.361	0.109	-1.632	0.804	-1.099	0.408	-0.233	0.227	11.238	6.859	13.533	6.23	12.441	6.269	12.329	5.783	5.625	3.172
15	fetal to neonatal	terminal_MI	nomask	0.434	0.099	0.437	0.132	-0.831	0.317	-0.804	0.45	7.115	2.708	6.961	2.291	0.25	0.09	0.541	0.126	0.169	0.071	0.461	0.185	0.622	0.162	0.608	0.152	-1.632	0.768	-0.442	0.311	0.328	0.107	-1.723	0.824	-1.12	0.619	-0.248	0.224	10.158	2.691	10.353	4.274	12.318	5.618	11.935	3.205	5.533	2.409
5	fetal to neonatal	TRSAA	erroded_masked	0.646	0.029	0.653	0.036	-0.157	0.074	-0.139	0.068	3.515	1.141	3.209	1.028	0.451	0.05	0.694	0.039	0.479	0.09	0.722	0.069	0.791	0.029	0.788	0.032	-0.628	0.24	0.081	0.072	0.58	0.044	-0.753	0.251	-0.392	0.114	0.241	0.089	3.267	2.659	4.125	2.448	5.821	4.194	6.374	3.312	1.761	1.216
2	fetal to neonatal	TRSAA	masked	0.619	0.038	0.628	0.059	-0.279	0.088	-0.244	0.149	3.598	1.09	3.427	1.635	0.413	0.045	0.68	0.04	0.438	0.112	0.687	0.066	0.772	0.04	0.789	0.048	-0.768	0.294	-0.017	0.09	0.533	0.04	-0.848	0.286	-0.523	0.166	0.135	0.103	4.96	1.391	5.109	2.67	6.105	4.919	7.253	4.347	1.657	1
1	fetal to neonatal	TRSAA	nomask	0.627	0.026	0.622	0.038	-0.222	0.051	-0.227	0.069	3.593	1.046	3.372	1.264	0.407	0.046	0.67	0.035	0.499	0.068	0.681	0.046	0.748	0.04	0.764	0.031	-0.778	0.212	0.03	0.088	0.555	0.043	-0.848	0.232	-0.48	0.139	0.181	0.092	3.767	1.94	4.081	2.817	6.419	3.801	7.053	3.889	2.36	1.48
2	fetal to template	Affine	eroded_masked	0.647	0.026	0.648	0.021	0.036	0.036	0.022	0.047	3.106	0.493	2.976	0.573	0.426	0.044	0.72	0.031	0.391	0.045	0.76	0.04	0.793	0.031	0.802	0.036	0.368	0.081	0.013	0.104	-0.646	0.135	0.364	0.069	0.299	0.077	-0.268	0.136	4.913	2.074	5.343	2.109	5.052	3.082	6.235	2.881	1.966	1.75
5	fetal to template	Affine	masked	0.625	0.038	0.619	0.057	0.047	0.047	0.083	0.067	2.994	0.548	3.032	0.704	0.394	0.081	0.705	0.042	0.371	0.06	0.706	0.092	0.755	0.049	0.773	0.032	0.41	0.082	0.089	0.169	-0.521	0.15	0.413	0.101	0.356	0.088	-0.179	0.114	4.971	1.687	4.848	2.543	4.493	2.692	5.798	3.361	1.491	1.404
6	fetal to template	Affine	nomask	0.647	0.031	0.649	0.047	0.026	0.026	-0.054	0.032	3.202	0.694	3.133	0.955	0.437	0.037	0.711	0.023	0.54	0.036	0.759	0.075	0.713	0.071	0.735	0.035	0.315	0.057	-0.054	0.112	-0.776	0.199	0.3	0.101	0.246	0.089	-0.361	0.11	3.051	1.954	3.5	2.667	4.304	3.961	5.898	3.311	2.608	1.472
16	fetal to template	antsAI	eroded_masked	0.446	0.057	0.438	0.089	0.098	0.098	0.232	0.091	7.319	1.484	7.363	1.982	0.285	0.058	0.575	0.065	0.232	0.059	0.44	0.181	0.563	0.06	0.558	0.075	0.515	0.081	0.227	0.127	-0.304	0.222	0.509	0.138	0.465	0.098	0.012	0.109	8.131	3.159	8.13	2.112	10.716	4.241	10.603	4.071	4.696	1.587
16	fetal to template	antsAI	masked	0.446	0.057	0.438	0.089	0.098	0.098	0.232	0.091	7.319	1.484	7.363	1.982	0.285	0.058	0.575	0.065	0.232	0.059	0.44	0.181	0.563	0.06	0.558	0.075	0.515	0.081	0.227	0.127	-0.304	0.222	0.509	0.138	0.465	0.098	0.012	0.109	8.131	3.159	8.13	2.112	10.716	4.241	10.603	4.071	4.696	1.587
16	fetal to template	antsAI	nomask	0.446	0.057	0.438	0.089	0.098	0.098	0.232	0.091	7.319	1.484	7.363	1.982	0.285	0.058	0.575	0.065	0.232	0.059	0.44	0.181	0.563	0.06	0.558	0.075	0.515	0.081	0.227	0.127	-0.304	0.222	0.509	0.138	0.465	0.098	0.012	0.109	8.131	3.159	8.13	2.112	10.716	4.241	10.603	4.071	4.696	1.587
10	fetal to template	flirt	nomask	0.573	0.152	0.63	0.059	0.049	0.049	0.15	0.02	6.078	6.563	3.351	1.152	0.407	0.054	0.701	0.021	0.527	0.053	0.744	0.08	0.671	0.06	0.719	0.044	0.328	0.057	-0.044	0.111	-0.737	0.216	0.33	0.097	0.277	0.08	0.719	0.044	3.747	1.979	4.38	4.161	5.212	6.013	5.761	4.752	2.816	2.013
7	fetal to template	Similarity	eroded_masked	0.61	0.025	0.608	0.033	0.039	0.039	0.008	0.064	3.872	0.625	3.794	0.644	0.395	0.034	0.692	0.021	0.331	0.04	0.762	0.034	0.74	0.035	0.753	0.056	0.343	0.051	-0.026	0.106	-0.734	0.191	0.352	0.088	0.278	0.084	-0.312	0.166	6.194	0.972	6.229	1.352	8.039	2.765	9.098	3.125	2.491	0.848
8	fetal to template	Similarity	masked	0.6	0.029	0.597	0.044	0.038	0.038	0.042	0.052	3.885	0.618	3.732	0.775	0.391	0.046	0.691	0.021	0.32	0.055	0.728	0.05	0.733	0.034	0.741	0.044	0.375	0.048	0.021	0.103	-0.647	0.206	0.374	0.079	0.312	0.093	-0.266	0.137	6.626	0.98	6.247	1.392	7.862	2.783	9.077	3.271	2.432	0.994
9	fetal to template	Similarity	nomask	0.585	0.029	0.577	0.038	0.037	0.037	-0.129	0.046	4.086	0.659	4.078	1.069	0.361	0.027	0.667	0.016	0.397	0.039	0.727	0.083	0.67	0.033	0.675	0.042	0.256	0.054	-0.141	0.138	-0.929	0.233	0.272	0.087	0.201	0.09	-0.471	0.15	4.256	1.971	4.251	2.275	8.025	2.792	9.406	3.237	1.873	0.818
14	fetal to template	terminal_CC	eroded_masked	0.486	0.081	0.481	0.105	0.095	0.095	0.237	0.074	6.246	1.917	6.055	2.311	0.286	0.074	0.596	0.077	0.231	0.075	0.537	0.16	0.636	0.102	0.62	0.104	0.512	0.073	0.224	0.111	-0.319	0.193	0.507	0.12	0.464	0.097	0.008	0.103	9.954	3.803	8.788	4.886	10.008	2.817	9.852	5.112	4.781	2.865
12	fetal to template	terminal_CC	masked	0.511	0.093	0.499	0.125	0.104	0.104	0.239	0.119	5.747	2.146	5.907	2.438	0.306	0.097	0.608	0.111	0.245	0.116	0.56	0.177	0.661	0.107	0.672	0.134	0.514	0.102	0.217	0.177	-0.309	0.258	0.497	0.138	0.451	0.101	-0.014	0.186	9.01	4.23	8.882	5.349	9.532	5.055	9.964	3.817	4.582	3.289
10	fetal to template	terminal_CC	nomask	0.515	0.091	0.535	0.088	0.098	0.098	0.208	0.081	5.707	2.549	5.053	1.297	0.314	0.07	0.633	0.071	0.273	0.057	0.613	0.097	0.677	0.069	0.659	0.1	0.501	0.074	0.192	0.164	-0.348	0.215	0.48	0.141	0.446	0.092	-0.027	0.15	9.158	4.21	8.235	4.47	9.709	4.33	9.581	1.674	4.565	2.18
17	fetal to template	terminal_MI	eroded_masked	0.433	0.11	0.432	0.155	0.1	0.1	0.214	0.114	8.347	3.598	7.655	3.815	0.284	0.088	0.574	0.104	0.231	0.077	0.452	0.3	0.554	0.229	0.513	0.229	0.505	0.113	0.213	0.16	-0.305	0.246	0.5	0.126	0.457	0.118	-0.021	0.135	9.691	3.246	10.878	2.752	13.262	4.367	12.616	5.197	6.457	3.158
15	fetal to template	terminal_MI	masked	0.457	0.094	0.478	0.138	0.138	0.138	0.227	0.082	7.373	2.54	6.848	3.858	0.284	0.056	0.588	0.082	0.227	0.086	0.497	0.28	0.63	0.179	0.607	0.165	0.512	0.098	0.216	0.132	-0.307	0.185	0.494	0.097	0.456	0.091	-0.011	0.138	9.966	3.582	10.173	4.337	11.102	5.1	10.746	5.627	5.728	2.964
13	fetal to template	terminal_MI	nomask	0.453	0.122	0.479	0.193	0.118	0.118	0.201	0.092	7.39	3.336	6.283	5.315	0.282	0.095	0.581	0.134	0.246	0.105	0.521	0.333	0.636	0.181	0.597	0.238	0.485	0.11	0.198	0.167	-0.321	0.292	0.491	0.132	0.435	0.116	-0.039	0.125	9.445	3.393	9.405	5.89	10.423	5.951	11.567	3.9	6.152	3.619
1	fetal to template	TRSAA	eroded_masked	0.67	0.018	0.671	0.031	0.076	0.076	-0.042	0.126	3.239	0.572	3.28	0.56	0.474	0.04	0.738	0.012	0.441	0.084	0.788	0.063	0.795	0.029	0.786	0.052	0.289	0.085	-0.09	0.045	-0.734	0.382	0.312	0.091	0.248	0.083	-0.359	0.194	5.101	1.69	5.35	2.918	4.083	2.979	4.992	2.697	1.542	1.811
2	fetal to template	TRSAA	masked	0.65	0.039	0.649	0.066	0.068	0.068	0.024	0.105	3.003	0.702	2.979	0.833	0.455	0.097	0.73	0.044	0.477	0.141	0.723	0.104	0.754	0.061	0.77	0.022	0.345	0.074	-0.011	0.124	-0.578	0.298	0.401	0.123	0.325	0.069	-0.257	0.183	4.317	1.702	4.586	2.728	3.884	4.033	5.13	3.528	1.666	1.842
2	fetal to template	TRSAA	nomask	0.648	0.031	0.651	0.045	0.024	0.024	-0.057	0.02	3.184	0.685	3.116	0.918	0.437	0.039	0.712	0.02	0.537	0.036	0.763	0.074	0.713	0.068	0.737	0.035	0.311	0.059	-0.059	0.114	-0.786	0.204	0.303	0.102	0.247	0.088	-0.367	0.105	3.209	1.756	3.43	2.537	4.321	3.872	5.71	3.353	2.671	1.418
3	neonatal to template	Affine	eroded_masked	0.647	0.026	0.648	0.021	0.036	0.036	0.022	0.047	3.106	0.493	2.976	0.573	0.426	0.044	0.72	0.031	0.391	0.045	0.76	0.04	0.793	0.031	0.802	0.036	0.368	0.081	0.013	0.104	-0.646	0.135	0.364	0.069	0.299	0.077	-0.268	0.136	4.913	2.074	5.343	2.109	5.052	3.082	6.235	2.881	1.966	1.75
2	neonatal to template	Affine	masked	0.625	0.038	0.619	0.057	0.047	0.047	0.083	0.067	2.994	0.548	3.032	0.704	0.394	0.081	0.705	0.042	0.371	0.06	0.706	0.092	0.755	0.049	0.773	0.032	0.41	0.082	0.089	0.169	-0.521	0.15	0.413	0.101	0.356	0.088	-0.179	0.114	4.971	1.687	4.848	2.543	4.493	2.692	5.798	3.361	1.491	1.404
12	neonatal to template	Affine	nomask	0.647	0.031	0.649	0.047	0.026	0.026	-0.054	0.032	3.202	0.694	3.133	0.955	0.437	0.037	0.711	0.023	0.54	0.036	0.759	0.075	0.713	0.071	0.735	0.035	0.315	0.057	-0.054	0.112	-0.776	0.199	0.3	0.101	0.246	0.089	-0.361	0.11	3.051	1.954	3.5	2.667	4.304	3.961	5.898	3.311	2.608	1.472
17	neonatal to template	antsAI	eroded_masked	0.446	0.057	0.438	0.089	0.098	0.098	0.232	0.091	7.319	1.484	7.363	1.982	0.285	0.058	0.575	0.065	0.232	0.059	0.44	0.181	0.563	0.06	0.558	0.075	0.515	0.081	0.227	0.127	-0.304	0.222	0.509	0.138	0.465	0.098	0.012	0.109	8.131	3.159	8.13	2.112	10.716	4.241	10.603	4.071	4.696	1.587
17	neonatal to template	antsAI	masked	0.446	0.057	0.438	0.089	0.098	0.098	0.232	0.091	7.319	1.484	7.363	1.982	0.285	0.058	0.575	0.065	0.232	0.059	0.44	0.181	0.563	0.06	0.558	0.075	0.515	0.081	0.227	0.127	-0.304	0.222	0.509	0.138	0.465	0.098	0.012	0.109	8.131	3.159	8.13	2.112	10.716	4.241	10.603	4.071	4.696	1.587
17	neonatal to template	antsAI	nomask	0.446	0.057	0.438	0.089	0.098	0.098	0.232	0.091	7.319	1.484	7.363	1.982	0.285	0.058	0.575	0.065	0.232	0.059	0.44	0.181	0.563	0.06	0.558	0.075	0.515	0.081	0.227	0.127	-0.304	0.222	0.509	0.138	0.465	0.098	0.012	0.109	8.131	3.159	8.13	2.112	10.716	4.241	10.603	4.071	4.696	1.587
15	neonatal to template	flirt	nomask	0.573	0.152	0.63	0.059	0.049	0.049	0.15	0.02	6.078	6.563	3.351	1.152	0.407	0.054	0.701	0.021	0.527	0.053	0.744	0.08	0.671	0.06	0.719	0.044	0.328	0.057	-0.044	0.111	-0.737	0.216	0.33	0.097	0.277	0.08	0.719	0.044	3.747	1.979	4.38	4.161	5.212	6.013	5.761	4.752	2.816	2.013
11	neonatal to template	Similarity	eroded_masked	0.61	0.025	0.608	0.033	0.039	0.039	0.008	0.064	3.872	0.625	3.794	0.644	0.395	0.034	0.692	0.021	0.331	0.04	0.762	0.034	0.74	0.035	0.753	0.056	0.343	0.051	-0.026	0.106	-0.734	0.191	0.352	0.088	0.278	0.084	-0.312	0.166	6.194	0.972	6.229	1.352	8.039	2.765	9.098	3.125	2.491	0.848
13	neonatal to template	Similarity	masked	0.6	0.029	0.597	0.044	0.038	0.038	0.042	0.052	3.885	0.618	3.732	0.775	0.391	0.046	0.691	0.021	0.32	0.055	0.728	0.05	0.733	0.034	0.741	0.044	0.375	0.048	0.021	0.103	-0.647	0.206	0.374	0.079	0.312	0.093	-0.266	0.137	6.626	0.98	6.247	1.392	7.862	2.783	9.077	3.271	2.432	0.994
16	neonatal to template	Similarity	nomask	0.585	0.029	0.577	0.038	0.037	0.037	-0.129	0.046	4.086	0.659	4.078	1.069	0.361	0.027	0.667	0.016	0.397	0.039	0.727	0.083	0.67	0.033	0.675	0.042	0.256	0.054	-0.141	0.138	-0.929	0.233	0.272	0.087	0.201	0.09	-0.471	0.15	4.256	1.971	4.251	2.275	8.025	2.792	9.406	3.237	1.873	0.818
9	neonatal to template	terminal_CC	eroded_masked	0.486	0.081	0.481	0.105	0.095	0.095	0.237	0.074	6.246	1.917	6.055	2.311	0.286	0.074	0.596	0.077	0.231	0.075	0.537	0.16	0.636	0.102	0.62	0.104	0.512	0.073	0.224	0.111	-0.319	0.193	0.507	0.12	0.464	0.097	0.008	0.103	9.954	3.803	8.788	4.886	10.008	2.817	9.852	5.112	4.781	2.865
7	neonatal to template	terminal_CC	masked	0.511	0.093	0.499	0.125	0.104	0.104	0.239	0.119	5.747	2.146	5.907	2.438	0.306	0.097	0.608	0.111	0.245	0.116	0.56	0.177	0.661	0.107	0.672	0.134	0.514	0.102	0.217	0.177	-0.309	0.258	0.497	0.138	0.451	0.101	-0.014	0.186	9.01	4.23	8.882	5.349	9.532	5.055	9.964	3.817	4.582	3.289
8	neonatal to template	terminal_CC	nomask	0.515	0.091	0.535	0.088	0.098	0.098	0.208	0.081	5.707	2.549	5.053	1.297	0.314	0.07	0.633	0.071	0.273	0.057	0.613	0.097	0.677	0.069	0.659	0.1	0.501	0.074	0.192	0.164	-0.348	0.215	0.48	0.141	0.446	0.092	-0.027	0.15	9.158	4.21	8.235	4.47	9.709	4.33	9.581	1.674	4.565	2.18
10	neonatal to template	terminal_MI	eroded_masked	0.433	0.11	0.432	0.155	0.1	0.1	0.214	0.114	8.347	3.598	7.655	3.815	0.284	0.088	0.574	0.104	0.231	0.077	0.452	0.3	0.554	0.229	0.513	0.229	0.505	0.113	0.213	0.16	-0.305	0.246	0.5	0.126	0.457	0.118	-0.021	0.135	9.691	3.246	10.878	2.752	13.262	4.367	12.616	5.197	6.457	3.158
5	neonatal to template	terminal_MI	masked	0.457	0.094	0.478	0.138	0.138	0.138	0.227	0.082	7.373	2.54	6.848	3.858	0.284	0.056	0.588	0.082	0.227	0.086	0.497	0.28	0.63	0.179	0.607	0.165	0.512	0.098	0.216	0.132	-0.307	0.185	0.494	0.097	0.456	0.091	-0.011	0.138	9.966	3.582	10.173	4.337	11.102	5.1	10.746	5.627	5.728	2.964
4	neonatal to template	terminal_MI	nomask	0.453	0.122	0.479	0.193	0.118	0.118	0.201	0.092	7.39	3.336	6.283	5.315	0.282	0.095	0.581	0.134	0.246	0.105	0.521	0.333	0.636	0.181	0.597	0.238	0.485	0.11	0.198	0.167	-0.321	0.292	0.491	0.132	0.435	0.116	-0.039	0.125	9.445	3.393	9.405	5.89	10.423	5.951	11.567	3.9	6.152	3.619
5	neonatal to template	TRSAA	eroded_masked	0.67	0.018	0.671	0.031	0.076	0.076	-0.042	0.126	3.239	0.572	3.28	0.56	0.474	0.04	0.738	0.012	0.441	0.084	0.788	0.063	0.795	0.029	0.786	0.052	0.289	0.085	-0.09	0.045	-0.734	0.382	0.312	0.091	0.248	0.083	-0.359	0.194	5.101	1.69	5.35	2.918	4.083	2.979	4.992	2.697	1.542	1.811
1	neonatal to template	TRSAA	masked	0.65	0.039	0.649	0.066	0.068	0.068	0.024	0.105	3.003	0.702	2.979	0.833	0.455	0.097	0.73	0.044	0.477	0.141	0.723	0.104	0.754	0.061	0.77	0.022	0.345	0.074	-0.011	0.124	-0.578	0.298	0.401	0.123	0.325	0.069	-0.257	0.183	4.317	1.702	4.586	2.728	3.884	4.033	5.13	3.528	1.666	1.842
14	neonatal to template	TRSAA	nomask	0.648	0.031	0.651	0.045	0.024	0.024	-0.057	0.02	3.184	0.685	3.116	0.918	0.437	0.039	0.712	0.02	0.537	0.036	0.763	0.074	0.713	0.068	0.737	0.035	0.311	0.059	-0.059	0.114	-0.786	0.204	0.303	0.102	0.247	0.088	-0.367	0.105	3.209	1.756	3.43	2.537	4.321	3.872	5.71	3.353	2.671	1.418
[truncated: 22 more columns]

## Sheet: nonlinear_metrics
ranking	registration step	regtestname	mask	(Mean Subjcet Dice) Mean	(Mean Subjcet Dice) SD	(Mean Subjcet Dice) Median	(Mean Subjcet Dice) IQR	(Mean Subjcet Volume Difference) Mean	(Mean Subjcet Volume Difference) SD	(Mean Subjcet Volume Difference) Median	(Mean Subjcet Volume Difference) IQR	(Mean Subjcet Landmark distance) Mean	(Mean Subjcet Landmark distance) SD	(Mean Subjcet Landmark distance) Median	(Mean Subjcet Landmark distance) IQR	Dice Brain Stem 1 Mean	Dice Brain Stem 2 SD	Dice Brain Stem 3 median	Dice Brain Stem 5 IQR	Dice Cerebellum 1 Mean	Dice Cerebellum 2 SD	Dice Cerebellum 3 median	Dice Cerebellum 5 IQR	Dice Cortical Grey Matter 1 Mean	Dice Cortical Grey Matter 2 SD	Dice Cortical Grey Matter 3 median	Dice Cortical Grey Matter 5 IQR	Dice CSF and Ventricles 1 Mean	Dice CSF and Ventricles 2 SD	Dice CSF and Ventricles 3 median	Dice CSF and Ventricles 5 IQR	Dice Deep Grey Matter 1 Mean	Dice Deep Grey Matter 2 SD	Dice Deep Grey Matter 3 median	Dice Deep Grey Matter 5 IQR	Dice White Matter 1 Mean	Dice White Matter 2 SD	Dice White Matter 3 median	Dice White Matter 5 IQR	Volume Difference Brain Stem 1 Mean	Volume Difference Brain Stem 2 SD	Volume Difference Brain Stem 3 median	Volume Difference Brain Stem 5 IQR	Volume Difference Cerebellum 1 Mean	Volume Difference Cerebellum 2 SD	Volume Difference Cerebellum 3 median	Volume Difference Cerebellum 5 IQR	Volume Difference Cortical Grey Matter 1 Mean	Volume Difference Cortical Grey Matter 2 SD
1	fet2neo	SyNOnly_CC_2_reg_iter_1 _bleached	masked	0.737	0.019	0.742	0.021	-0.045	0.022	-0.043	0.023	2.796	1.097	2.505	1.129	0.818	0.02	0.818	0.028	0.823	0.041	0.831	0.031	0.62	0.03	0.623	0.029	0.593	0.051	0.603	0.081	0.814	0.021	0.815	0.023	0.752	0.019	0.75	0.021	0.175	0.038	0.182	0.066	-0.414	0.124	-0.386	0.086	-0.256	0.088
1	fet2temp	SyNOnly_CC_2_reg_iter_1 _bleached	masked	0.748	0.007	0.749	0.01	0.019	0.031	0.029	0.037	2.395	0.424	2.412	0.49	0.811	0.022	0.808	0.039	0.815	0.022	0.812	0.024	0.639	0.022	0.642	0.018	0.602	0.027	0.595	0.029	0.818	0.023	0.818	0.033	0.804	0.007	0.807	0.011	-0.209	0.061	-0.225	0.103	0.287	0.037	0.295	0.036	0.208	0.069
1	neo2temp	SyNOnly_CC_2_reg_iter_1	masked	0.844	0.013	0.846	0.017	0.006	0.008	0.007	0.01	2.018	0.573	1.823	0.342	0.931	0.005	0.931	0.008	0.919	0.009	0.919	0.013	0.724	0.02	0.722	0.032	0.719	0.042	0.724	0.047	0.945	0.005	0.946	0.007	0.826	0.014	0.826	0.027	-0.01	0.014	-0.01	0.014	-0.113	0.034	-0.122	0.038	-0.08	0.036
1	neo2temp	SyNOnly_CC_4_reg_iter_1	masked	0.831	0.013	0.832	0.016	-0.001	0.009	0	0.01	2.072	0.595	1.882	0.419	0.929	0.007	0.929	0.009	0.916	0.009	0.917	0.015	0.695	0.019	0.693	0.019	0.703	0.042	0.705	0.043	0.943	0.006	0.944	0.009	0.798	0.015	0.797	0.017	-0.018	0.017	-0.02	0.018	-0.118	0.04	-0.131	0.044	-0.128	0.047
2	fet2neo	SyNOnly_CC_2_reg_iter_1	masked	0.693	0.024	0.699	0.038	-0.127	0.037	-0.127	0.056	2.907	1.023	2.661	1.217	0.817	0.02	0.816	0.03	0.772	0.04	0.78	0.045	0.499	0.04	0.498	0.038	0.556	0.057	0.57	0.071	0.807	0.022	0.811	0.024	0.707	0.023	0.707	0.031	0.166	0.039	0.173	0.057	-0.574	0.136	-0.549	0.155	-0.543	0.132
2	fet2neo	SyNOnly_CC_4_reg_iter_1 _bleached	masked	0.73	0.02	0.735	0.019	-0.056	0.023	-0.05	0.02	2.842	1.079	2.536	1.145	0.815	0.02	0.815	0.029	0.828	0.039	0.84	0.034	0.588	0.033	0.591	0.025	0.594	0.05	0.608	0.075	0.811	0.02	0.813	0.024	0.741	0.019	0.74	0.024	0.168	0.039	0.181	0.073	-0.399	0.116	-0.368	0.107	-0.349	0.105
2	fet2temp	SyNOnly_CC_2_reg_iter_1	masked	0.737	0.02	0.738	0.03	-0.006	0.036	0.007	0.041	2.308	0.48	2.266	0.516	0.813	0.023	0.811	0.041	0.82	0.032	0.827	0.048	0.577	0.037	0.591	0.062	0.619	0.06	0.639	0.103	0.817	0.023	0.818	0.033	0.776	0.015	0.779	0.025	-0.231	0.063	-0.251	0.11	0.279	0.056	0.279	0.083	0.24	0.044
2	fet2temp	SyNOnly_CC_4_reg_iter_1 _bleached	masked	0.744	0.006	0.745	0.007	0.015	0.034	0.024	0.043	2.478	0.4	2.451	0.532	0.807	0.021	0.806	0.031	0.827	0.015	0.826	0.022	0.614	0.023	0.619	0.026	0.601	0.027	0.595	0.026	0.817	0.02	0.817	0.03	0.799	0.006	0.8	0.01	-0.184	0.063	-0.197	0.102	0.27	0.028	0.272	0.038	0.26	0.054
3	neo2temp	SyNOnly_CC_6_reg_iter_1	masked	0.822	0.013	0.824	0.016	-0.005	0.009	-0.005	0.011	2.112	0.61	1.892	0.425	0.927	0.008	0.928	0.007	0.917	0.009	0.917	0.014	0.67	0.019	0.67	0.019	0.699	0.044	0.699	0.046	0.941	0.006	0.941	0.009	0.776	0.016	0.775	0.02	-0.023	0.019	-0.024	0.02	-0.112	0.042	-0.127	0.045	-0.151	0.052
4	fet2neo	SyNOnly_CC_4_reg_iter_1	masked	0.68	0.026	0.687	0.038	-0.152	0.042	-0.15	0.062	3.006	1.009	2.73	1.277	0.81	0.019	0.811	0.03	0.768	0.04	0.774	0.049	0.467	0.042	0.466	0.056	0.546	0.057	0.561	0.074	0.795	0.023	0.802	0.031	0.693	0.025	0.692	0.035	0.161	0.044	0.171	0.052	-0.582	0.131	-0.555	0.176	-0.644	0.153
4	fet2temp	SyNOnly_CC_4_reg_iter_1	masked	0.726	0.02	0.727	0.021	-0.002	0.025	0.004	0.02	2.299	0.501	2.217	0.56	0.812	0.021	0.811	0.036	0.811	0.033	0.818	0.042	0.532	0.039	0.532	0.055	0.643	0.053	0.661	0.063	0.809	0.021	0.808	0.033	0.751	0.016	0.754	0.016	-0.215	0.065	-0.23	0.091	0.296	0.054	0.286	0.068	0.281	0.046
4	neo2temp	SyNOnly_MI_32_reg_iter_1	masked	0.818	0.014	0.818	0.016	-0.019	0.016	-0.019	0.015	2.157	0.636	1.897	0.41	0.922	0.009	0.924	0.008	0.921	0.021	0.928	0.013	0.657	0.014	0.659	0.016	0.692	0.052	0.694	0.047	0.942	0.006	0.943	0.005	0.772	0.012	0.769	0.015	-0.07	0.026	-0.068	0.024	-0.099	0.052	-0.099	0.049	-0.151	0.056
5	fet2neo	SyNOnly_CC_6_reg_iter_1 _bleached	masked	0.722	0.021	0.73	0.022	-0.066	0.022	-0.059	0.014	2.898	1.087	2.615	1.219	0.811	0.02	0.811	0.03	0.831	0.039	0.846	0.036	0.561	0.033	0.563	0.031	0.594	0.05	0.609	0.078	0.805	0.02	0.808	0.023	0.731	0.02	0.73	0.027	0.166	0.041	0.184	0.063	-0.389	0.118	-0.352	0.098	-0.429	0.109
5	fet2temp	SyNOnly_CC_6_reg_iter_1 _bleached	masked	0.739	0.006	0.74	0.009	0.012	0.033	0.018	0.045	2.523	0.406	2.54	0.571	0.805	0.021	0.805	0.027	0.834	0.012	0.833	0.02	0.588	0.022	0.593	0.036	0.604	0.026	0.598	0.028	0.812	0.019	0.81	0.025	0.79	0.006	0.789	0.01	-0.17	0.067	-0.187	0.093	0.26	0.026	0.261	0.036	0.298	0.046
5	neo2temp	SyNOnly_CC_2_reg_iter_0	masked	0.817	0.014	0.819	0.014	-0.001	0.012	-0.003	0.017	2.171	0.609	1.964	0.548	0.922	0.007	0.923	0.009	0.91	0.01	0.91	0.013	0.674	0.018	0.674	0.023	0.669	0.047	0.668	0.043	0.939	0.007	0.942	0.009	0.789	0.015	0.789	0.022	-0.023	0.022	-0.027	0.024	-0.122	0.047	-0.129	0.053	-0.134	0.052
6	fet2temp	SyNOnly_CC_2_reg_iter_0 _bleached	masked	0.734	0.006	0.735	0.008	0.014	0.034	0.024	0.053	2.623	0.411	2.568	0.57	0.794	0.022	0.794	0.026	0.82	0.017	0.819	0.02	0.594	0.021	0.597	0.026	0.594	0.025	0.591	0.031	0.812	0.019	0.811	0.024	0.791	0.007	0.792	0.009	-0.157	0.067	-0.174	0.091	0.281	0.031	0.283	0.032	0.272	0.049
6	neo2temp	SyNOnly_CC_4_reg_iter_0	masked	0.806	0.015	0.809	0.017	-0.005	0.015	-0.007	0.017	2.255	0.644	2.024	0.564	0.92	0.009	0.921	0.012	0.909	0.01	0.909	0.013	0.648	0.016	0.651	0.019	0.66	0.057	0.661	0.043	0.938	0.007	0.94	0.011	0.764	0.014	0.764	0.019	-0.029	0.024	-0.035	0.032	-0.12	0.056	-0.131	0.074	-0.156	0.058
7	fet2neo	SyNOnly_CC_2_reg_iter_0 _bleached	masked	0.722	0.018	0.725	0.023	-0.066	0.023	-0.062	0.018	2.902	1.058	2.588	1.183	0.808	0.019	0.808	0.028	0.82	0.036	0.835	0.034	0.571	0.03	0.573	0.024	0.593	0.047	0.605	0.06	0.806	0.02	0.807	0.028	0.734	0.017	0.735	0.024	0.155	0.044	0.164	0.079	-0.417	0.11	-0.378	0.093	-0.365	0.104
7	fet2neo	SyNOnly_CC_6_reg_iter_1	masked	0.673	0.028	0.679	0.04	-0.164	0.046	-0.165	0.06	3.052	1.007	2.768	1.251	0.805	0.02	0.808	0.033	0.766	0.042	0.771	0.049	0.455	0.042	0.453	0.056	0.543	0.058	0.559	0.073	0.783	0.027	0.797	0.038	0.686	0.026	0.687	0.039	0.161	0.048	0.173	0.053	-0.586	0.134	-0.557	0.165	-0.673	0.16
7	fet2temp	SyNOnly_CC_6_reg_iter_1	masked	0.72	0.018	0.721	0.021	0.002	0.017	0.006	0.02	2.326	0.527	2.206	0.625	0.814	0.021	0.814	0.036	0.811	0.031	0.812	0.038	0.513	0.032	0.514	0.054	0.647	0.033	0.657	0.051	0.796	0.024	0.795	0.033	0.742	0.014	0.742	0.015	-0.203	0.068	-0.218	0.084	0.297	0.052	0.297	0.062	0.294	0.041
7	neo2temp	SyNOnly_CC_6_reg_iter_0	masked	0.8	0.014	0.802	0.017	-0.007	0.017	-0.009	0.023	2.268	0.649	2.044	0.536	0.919	0.009	0.92	0.012	0.91	0.01	0.909	0.013	0.63	0.014	0.633	0.015	0.654	0.057	0.655	0.042	0.935	0.007	0.936	0.01	0.75	0.013	0.747	0.016	-0.03	0.026	-0.034	0.03	-0.114	0.06	-0.129	0.071	-0.168	0.061
8	fet2neo	SyNOnly_MI_32_reg_iter_1 _bleached	masked	0.716	0.021	0.72	0.019	-0.068	0.028	-0.065	0.021	3.009	1.055	2.651	1.112	0.807	0.02	0.808	0.028	0.861	0.039	0.87	0.026	0.55	0.038	0.549	0.027	0.574	0.045	0.586	0.063	0.779	0.021	0.779	0.025	0.725	0.023	0.726	0.028	0.138	0.051	0.149	0.077	-0.294	0.117	-0.281	0.101	-0.458	0.122
8	fet2temp	SyNOnly_MI_32_reg_iter_1 _bleached	masked	0.748	0.005	0.748	0.007	-0.008	0.038	-0.006	0.047	2.624	0.433	2.656	0.699	0.807	0.021	0.803	0.033	0.873	0.01	0.871	0.018	0.596	0.025	0.6	0.043	0.637	0.023	0.636	0.017	0.788	0.018	0.787	0.028	0.786	0.009	0.785	0.012	-0.207	0.072	-0.224	0.111	0.192	0.03	0.19	0.047	0.278	0.049
8	neo2temp	SyNOnly_MI_32_reg_iter_0	masked	0.797	0.013	0.795	0.013	-0.025	0.017	-0.027	0.021	2.314	0.651	2.184	0.483	0.91	0.012	0.913	0.013	0.915	0.018	0.921	0.011	0.625	0.013	0.625	0.019	0.645	0.046	0.64	0.047	0.937	0.006	0.939	0.006	0.75	0.011	0.749	0.01	-0.108	0.035	-0.105	0.033	-0.097	0.053	-0.09	0.05	-0.168	0.062
9	fet2neo	SyNOnly_CC_4_reg_iter_0 _bleached	masked	0.712	0.02	0.719	0.022	-0.083	0.024	-0.076	0.018	2.953	1.032	2.574	1.157	0.801	0.02	0.8	0.031	0.824	0.038	0.837	0.031	0.537	0.03	0.536	0.03	0.59	0.046	0.604	0.056	0.797	0.02	0.797	0.025	0.722	0.018	0.721	0.026	0.149	0.047	0.158	0.062	-0.397	0.113	-0.368	0.089	-0.473	0.112
9	fet2temp	SyNOnly_CC_4_reg_iter_0 _bleached	masked	0.727	0.006	0.728	0.006	0.011	0.038	0.021	0.057	2.686	0.444	2.661	0.609	0.795	0.022	0.793	0.025	0.827	0.014	0.826	0.021	0.562	0.022	0.566	0.034	0.591	0.024	0.587	0.026	0.806	0.017	0.805	0.025	0.78	0.006	0.78	0.008	-0.14	0.07	-0.149	0.09	0.272	0.027	0.277	0.041	0.318	0.042
9	neo2temp	TVMSQ	masked	0.748	0.014	0.747	0.018	0.001	0.03	-0.005	0.041	2.637	0.655	2.579	0.457	0.886	0.019	0.883	0.023	0.871	0.023	0.87	0.036	0.584	0.014	0.587	0.016	0.536	0.049	0.537	0.035	0.898	0.017	0.898	0.021	0.712	0.015	0.71	0.019	-0.044	0.056	-0.046	0.08	-0.194	0.088	-0.193	0.089	-0.127	0.05
10	fet2neo	SyNOnly_CC_2_reg_iter_0	masked	0.683	0.023	0.688	0.035	-0.144	0.035	-0.14	0.055	3.028	1.031	2.725	1.228	0.805	0.02	0.804	0.03	0.769	0.036	0.776	0.046	0.476	0.037	0.476	0.043	0.549	0.055	0.562	0.074	0.799	0.022	0.802	0.026	0.7	0.021	0.702	0.032	0.155	0.047	0.161	0.06	-0.572	0.116	-0.553	0.165	-0.631	0.144
10	fet2temp	SyNOnly_CC_2_reg_iter_0	masked	0.719	0.016	0.717	0.026	-0.015	0.045	0.003	0.057	2.589	0.507	2.534	0.731	0.802	0.022	0.799	0.031	0.814	0.035	0.815	0.039	0.547	0.03	0.556	0.052	0.566	0.053	0.586	0.084	0.811	0.02	0.812	0.027	0.77	0.01	0.77	0.012	-0.216	0.068	-0.233	0.107	0.285	0.064	0.286	0.056	0.272	0.044
10	neo2temp	TVMSQC	masked	0.716	0.029	0.717	0.048	-0.024	0.036	-0.018	0.046	2.7	0.656	2.467	0.54	0.885	0.016	0.882	0.019	0.877	0.016	0.878	0.019	0.534	0.028	0.536	0.046	0.445	0.085	0.421	0.124	0.871	0.028	0.878	0.04	0.682	0.024	0.683	0.036	-0.073	0.065	-0.063	0.072	-0.136	0.09	-0.143	0.097	-0.163	0.073
11	fet2neo	SyNOnly_CC_6_reg_iter_0 _bleached	masked	0.705	0.02	0.713	0.022	-0.095	0.023	-0.092	0.019	2.987	1.009	2.576	1.178	0.795	0.02	0.796	0.032	0.827	0.037	0.836	0.031	0.519	0.027	0.516	0.029	0.585	0.046	0.605	0.054	0.786	0.02	0.787	0.022	0.715	0.018	0.715	0.03	0.141	0.049	0.15	0.065	-0.389	0.109	-0.367	0.072	-0.525	0.108
11	fet2temp	SyNOnly_CC_6_reg_iter_0 _bleached	masked	0.722	0.005	0.723	0.005	0.007	0.038	0.013	0.054	2.727	0.442	2.714	0.659	0.793	0.021	0.793	0.024	0.832	0.012	0.829	0.021	0.546	0.021	0.549	0.038	0.592	0.022	0.588	0.024	0.797	0.017	0.799	0.022	0.773	0.006	0.772	0.008	-0.137	0.069	-0.134	0.089	0.263	0.027	0.271	0.041	0.335	0.04
12	fet2neo	SyNOnly_MI_32_reg_iter_1	masked	0.669	0.026	0.672	0.036	-0.188	0.051	-0.187	0.055	3.172	0.99	2.933	1.179	0.807	0.021	0.806	0.033	0.76	0.045	0.771	0.051	0.454	0.043	0.451	0.058	0.541	0.056	0.558	0.085	0.766	0.025	0.775	0.039	0.687	0.025	0.689	0.041	0.141	0.048	0.155	0.062	-0.6	0.153	-0.559	0.187	-0.713	0.172
12	fet2temp	SyNOnly_MI_32_reg_iter_1	masked	0.723	0.019	0.727	0.027	-0.028	0.05	-0.014	0.076	2.618	0.578	2.544	0.721	0.799	0.022	0.798	0.027	0.844	0.041	0.847	0.07	0.545	0.037	0.539	0.065	0.596	0.063	0.602	0.108	0.787	0.021	0.786	0.031	0.766	0.014	0.768	0.017	-0.266	0.07	-0.281	0.108	0.232	0.07	0.227	0.103	0.298	0.054
13	fet2neo	SyNOnly_CC_4_reg_iter_0	masked	0.67	0.025	0.674	0.036	-0.167	0.038	-0.167	0.056	3.109	1.047	2.812	1.283	0.793	0.02	0.798	0.032	0.764	0.038	0.768	0.042	0.449	0.037	0.445	0.045	0.542	0.055	0.554	0.077	0.783	0.022	0.789	0.031	0.688	0.022	0.688	0.039	0.157	0.054	0.168	0.059	-0.583	0.119	-0.563	0.14	-0.712	0.155
13	fet2temp	SyNOnly_CC_4_reg_iter_0	masked	0.7	0.018	0.698	0.028	0.022	0.048	0.044	0.057	2.627	0.524	2.556	0.608	0.804	0.022	0.804	0.035	0.808	0.033	0.81	0.039	0.49	0.036	0.5	0.066	0.551	0.058	0.549	0.1	0.803	0.02	0.803	0.03	0.744	0.013	0.744	0.014	-0.21	0.074	-0.219	0.081	0.298	0.058	0.296	0.065	0.353	0.05
14	fet2neo	SyNOnly_MI_32_reg_iter_0 _bleached	masked	0.7	0.018	0.706	0.015	-0.095	0.029	-0.09	0.024	3.099	1	2.701	1.092	0.787	0.019	0.788	0.018	0.851	0.038	0.861	0.019	0.518	0.032	0.52	0.034	0.566	0.042	0.574	0.051	0.765	0.022	0.768	0.031	0.712	0.02	0.714	0.029	0.112	0.06	0.12	0.096	-0.308	0.106	-0.297	0.111	-0.5	0.114
14	fet2temp	SyNOnly_MI_32_reg_iter_0 _bleached	masked	0.731	0.006	0.732	0.005	-0.015	0.043	-0.008	0.073	2.731	0.468	2.759	0.73	0.793	0.022	0.792	0.03	0.867	0.011	0.865	0.016	0.562	0.021	0.569	0.035	0.619	0.022	0.619	0.026	0.773	0.019	0.779	0.029	0.772	0.007	0.77	0.01	-0.188	0.078	-0.178	0.115	0.196	0.033	0.203	0.056	0.298	0.041
15	fet2neo	SyNOnly_CC_6_reg_iter_0	masked	0.662	0.025	0.666	0.037	-0.177	0.04	-0.176	0.053	3.174	1.038	2.899	1.212	0.787	0.022	0.791	0.031	0.76	0.039	0.764	0.043	0.438	0.035	0.435	0.047	0.537	0.054	0.55	0.074	0.77	0.023	0.773	0.037	0.682	0.022	0.683	0.037	0.158	0.056	0.165	0.065	-0.591	0.124	-0.572	0.135	-0.731	0.156
15	fet2temp	SyNOnly_CC_6_reg_iter_0	masked	0.694	0.018	0.691	0.033	0.03	0.045	0.052	0.061	2.619	0.524	2.587	0.547	0.801	0.021	0.801	0.035	0.806	0.029	0.809	0.033	0.47	0.039	0.482	0.064	0.553	0.063	0.546	0.096	0.796	0.021	0.798	0.034	0.736	0.014	0.735	0.014	-0.212	0.078	-0.218	0.079	0.301	0.052	0.302	0.056	0.37	0.052
16	fet2neo	SyNOnly_MI_32_reg_iter_0	masked	0.657	0.024	0.658	0.032	-0.199	0.043	-0.197	0.051	3.281	1.022	3.031	1.149	0.789	0.021	0.791	0.034	0.751	0.041	0.758	0.044	0.433	0.037	0.426	0.048	0.531	0.051	0.546	0.073	0.757	0.024	0.758	0.032	0.681	0.023	0.682	0.039	0.141	0.062	0.156	0.078	-0.619	0.136	-0.589	0.166	-0.757	0.162
16	fet2temp	SyNOnly_MI_32_reg_iter_0	masked	0.706	0.018	0.711	0.031	-0.055	0.061	-0.05	0.093	2.803	0.54	2.797	0.645	0.789	0.021	0.784	0.018	0.846	0.04	0.853	0.066	0.526	0.035	0.538	0.045	0.535	0.056	0.544	0.087	0.776	0.021	0.78	0.025	0.761	0.012	0.762	0.013	-0.287	0.072	-0.279	0.114	0.214	0.076	0.217	0.115	0.295	0.055
17	fet2neo	TVMSQC _bleached	masked	0.518	0.088	0.527	0.135	0.055	0.162	0.095	0.124	6.884	2.057	7.476	3.163	0.537	0.133	0.522	0.225	0.716	0.085	0.699	0.133	0.37	0.064	0.386	0.07	0.329	0.107	0.353	0.162	0.58	0.122	0.597	0.205	0.576	0.079	0.6	0.087	0.538	0.221	0.588	0.197	-0.551	0.232	-0.563	0.429	-0.583	0.119
17	fet2temp	TVMSQC _bleached	masked	0.683	0.019	0.685	0.019	-0.02	0.054	-0.017	0.068	3.145	0.517	3.077	0.6	0.763	0.029	0.77	0.034	0.822	0.017	0.824	0.032	0.486	0.029	0.49	0.037	0.544	0.034	0.547	0.043	0.746	0.042	0.76	0.039	0.734	0.02	0.738	0.018	-0.259	0.148	-0.227	0.167	0.256	0.044	0.266	0.063	0.342	0.035
18	fet2neo	TVMSQ _bleached	masked	0.63	0.026	0.625	0.04	-0.223	0.049	-0.229	0.071	3.561	1.054	3.326	1.241	0.768	0.026	0.773	0.031	0.683	0.044	0.688	0.051	0.42	0.031	0.411	0.046	0.487	0.05	0.502	0.064	0.751	0.027	0.747	0.039	0.67	0.023	0.671	0.035	0.175	0.069	0.176	0.087	-0.855	0.163	-0.837	0.264	-0.748	0.141
18	fet2temp	TVMSQ _bleached	masked	0.674	0.019	0.675	0.031	-0.063	0.074	-0.042	0.122	3.199	0.573	3.225	0.566	0.786	0.027	0.791	0.052	0.798	0.043	0.793	0.059	0.474	0.029	0.483	0.039	0.455	0.046	0.454	0.088	0.794	0.021	0.797	0.029	0.739	0.01	0.741	0.013	-0.381	0.12	-0.351	0.181	0.297	0.076	0.309	0.091	0.305	0.049
19	fet2neo	TVMSQ	masked	0.628	0.026	0.624	0.038	-0.222	0.051	-0.226	0.067	3.581	1.06	3.362	1.271	0.765	0.028	0.768	0.031	0.681	0.044	0.683	0.049	0.418	0.031	0.407	0.045	0.485	0.05	0.501	0.068	0.75	0.027	0.747	0.04	0.669	0.023	0.67	0.035	0.182	0.07	0.184	0.089	-0.859	0.164	-0.839	0.23	-0.749	0.142
19	fet2temp	TVMSQ	masked	0.671	0.018	0.673	0.032	-0.064	0.076	-0.042	0.124	3.221	0.57	3.26	0.562	0.784	0.027	0.789	0.051	0.797	0.043	0.791	0.061	0.469	0.029	0.476	0.039	0.447	0.046	0.444	0.085	0.793	0.021	0.795	0.03	0.738	0.009	0.739	0.012	-0.385	0.122	-0.356	0.187	0.297	0.077	0.308	0.092	0.303	0.051
20	fet2neo	TVMSQC	masked	0.618	0.023	0.616	0.03	-0.274	0.064	-0.281	0.076	3.664	1.012	3.363	1.253	0.768	0.024	0.762	0.028	0.694	0.044	0.695	0.053	0.398	0.032	0.39	0.047	0.472	0.047	0.487	0.064	0.718	0.035	0.72	0.047	0.659	0.024	0.665	0.034	0.115	0.085	0.139	0.102	-0.781	0.156	-0.767	0.252	-0.821	0.169
20	fet2temp	TVMSQC	masked	0.658	0.027	0.664	0.034	-0.032	0.029	-0.035	0.022	3.098	0.653	3.02	0.724	0.765	0.03	0.765	0.036	0.756	0.042	0.754	0.069	0.424	0.035	0.437	0.047	0.54	0.036	0.552	0.023	0.748	0.035	0.749	0.05	0.716	0.019	0.72	0.015	-0.315	0.13	-0.332	0.148	0.317	0.058	0.331	0.085	0.329	0.046
[truncated: 78 more columns]
